# Supplementary material for: KrakenUniq: confident and fast metagenomics classification using unique k-mer counts
Source: Genome Biol. 2018 Nov 16;19:198. doi: 10.1186/s13059-018-1568-0 (PMC6238331; doi:10.1186/s13059-018-1568-0)
Supplement: Supplementary file 2 — Table S3, which has the description and results of the test datasets from McIntyre et al. (2017). (XLSX 18 kb) [file 13059_2018_1568_MOESM2_ESM.xlsx]

## Sheet: test_datasets-desc-plus-timings
	Data Type			Total No. of Reads	Classification Speed [Mbp/m]			Walltime [mm:ss]				Memory [GB]
Name		Description	Publication Source		kraken	krakenuniq	diff [%]	kraken	kraken-report	krakenuniq walltime	diff [%]*	kraken	krakenuniq	diff
ABRF_MGRG_10ng	Biological	Lab constructed metagenome - Illumina HiSeq4000	Scott Tighe, ABRF MGRG	3216104	875.81	811	-0.0740001	00:01:23.310000	00:00:32.580000	00:01:33.500000	-0.1932	103.833	104.479	0.64592
ABRF_MGRG_1ng	Biological	Lab constructed metagenome - Illumina HiSeq4000	Scott Tighe, ABRF MGRG	2811864	884.86	803.29	-0.0921841	00:01:12.160000	00:00:31.470000	00:01:24.030000	-0.189134	95.9432	96.5771	0.633892
ABRF_MGRG_5ng	Biological	Lab constructed metagenome - Illumina HiSeq4000	Scott Tighe, ABRF MGRG	2478166	872.1	811.26	-0.0697626	00:01:06.460000	00:00:30.010000	00:01:16.350000	-0.208562	90.5386	91.1462	0.607594
ABRF_MGRG_Half	Biological	Lab constructed metagenome - Illumina HiSeq4000	Scott Tighe, ABRF MGRG	2814482	919.14	831.35	-0.0955132	00:01:08.930000	00:00:33.170000	00:01:20.960000	-0.207052	90.0939	90.7145	0.620556
ABRF_MGRG_Normal	Biological	Lab constructed metagenome - Illumina HiSeq4000	Scott Tighe, ABRF MGRG	2946836	698.16	649.97	-0.0690243	00:01:30.050000	00:00:31.250000	00:01:42.880000	-0.151855	88.9689	89.6059	0.637047
QiagenFX_Assay_BioPool	Biological	Mock microbial community, "BIOMICS"	Zymo	626368	671.83	667.42	-0.00656416	00:00:26.950000	00:00:25.950000	00:00:31.840000	-0.39811	56.9716	57.4576	0.486015
BMI_bmi_reads	Simulated	mock human salivary microbiome	Hasan et al., 2014	5541101	484.4	726.27	0.499319	00:01:23.770000	00:00:37.660000	00:01:15.200000	-0.380713	105.46	106.678	1.21764
Carma_eval_carma	Simulated	mock community	Gerlach & Stoye, 2011	25000	158.29	190.26	0.201971	00:00:06.170000	00:00:23.110000	00:00:10.510000	-0.641052	7.27784	7.63527	0.35743
HMP_even_454_SRR072233	Biological	HMP Mock community - 454 sequencing	HMP, http://hmpdacc.org/HMMC/	1386198	763.86	685.59	-0.102466	00:01:11.580000	00:00:32.530000	00:01:24.140000	-0.191816	83.1116	83.6669	0.555336
HMP_even_illum_SRR172902	Biological	HMP Mock community - Illumina sequencing	HMP, http://hmpdacc.org/HMMC/	6562065	637.98	730.33	0.144754	00:00:57.010000	00:00:41.360000	00:00:58.830000	-0.401952	63.2369	64.0486	0.811634
Huttenhower_HC1	Simulated	high-complexity, evenly distributed mock community	Segata et al., 2013	999998	393.76	389.53	-0.0107426	00:00:22.760000	00:00:27.810000	00:00:30.340000	-0.40004	53.6947	54.6086	0.913971
Huttenhower_HC2	Simulated	high-complexity, evenly distributed mock community	Segata et al., 2013	999991	429.93	389.86	-0.0932012	00:00:21.900000	00:00:27.690000	00:00:31.910000	-0.356523	53.6005	54.6012	1.00067
Huttenhower_LC1	Simulated	low-complexity, log-normally distributed mock community	Segata et al., 2013	249995	295.93	336.28	0.13635	00:00:09.040000	00:00:25.100000	00:00:13.030000	-0.618336	14.5826	14.966	0.383347
Huttenhower_LC2	Simulated	low-complexity, log-normally distributed mock community	Segata et al., 2013	250000	346.66	323.19	-0.0677032	00:00:08.160000	00:00:25.070000	00:00:13.080000	-0.60638	14.3871	14.7561	0.368984
Huttenhower_LC3	Simulated	low-complexity, log-normally distributed mock community	Segata et al., 2013	250000	364.38	393.75	0.0806027	00:00:07.850000	00:00:25.250000	00:00:12.360000	-0.626586	12.5119	12.9291	0.417213
Huttenhower_LC4	Simulated	low-complexity, log-normally distributed mock community	Segata et al., 2013	249999	272.94	284.52	0.0424269	00:00:09.550000	00:00:25.250000	00:00:14.200000	-0.591954	15.6202	16.0605	0.440338
Huttenhower_LC5	Simulated	low-complexity, log-normally distributed mock community	Segata et al., 2013	249999	315.27	377.81	0.19837	00:00:08.770000	00:00:24.440000	00:00:13.120000	-0.604938	13.4956	13.8984	0.402729
Huttenhower_LC6	Simulated	low-complexity, log-normally distributed mock community	Segata et al., 2013	250002	292.23	346.37	0.185265	00:00:09.210000	00:00:23.920000	00:00:13.330000	-0.597646	14.6628	15.0471	0.384224
Huttenhower_LC7	Simulated	low-complexity, log-normally distributed mock community	Segata et al., 2013	250000	375.25	421.13	0.122265	00:00:07.630000	00:00:23.940000	00:00:12.120000	-0.616091	10.597	10.9722	0.375183
Huttenhower_LC8	Simulated	low-complexity, log-normally distributed mock community	Segata et al., 2013	250000	293.51	270.25	-0.0792477	00:00:09.520000	00:00:25.790000	00:00:14.990000	-0.575474	17.5675	17.9828	0.41539
JGI_SRR033548	Biological	Mixed DNA library	JGI, SRP001692	19837	7.99	38.37	3.80225	00:00:02.600000	00:00:23.090000	00:00:06.520000	-0.746205	0.180264	0.509384	0.329121
JGI_SRR033549	Biological	Mixed DNA library	JGI, SRP001692	505962	258.2	293.75	0.137684	00:00:04.390000	00:00:24.540000	00:00:08.900000	-0.692361	4.66738	5.01496	0.34758
Raiphy_eval_RAIphy	Simulated	mock community	Nalbantoglu et al, 2011	477000	643.99	637.21	-0.0105281	00:00:18.040000	00:00:27.210000	00:00:23.200000	-0.487293	31.598	31.9927	0.394783
UnAmbiguouslyMapped_ds.7	Simulated	Unambiguously mapping reads, "simBA-525"	Ounit and Lonardi, 2016	5727654	383.45	445.37	0.161481	00:00:29.260000	00:00:24.630000	00:00:31.910000	-0.407868	68.9511	69.3588	0.407745
UnAmbiguouslyMapped_ds.buccal	Simulated	Unambiguously mapping reads, "Buc12"	Ounit and Lonardi, 2016	600000	373.88	461.56	0.234514	00:00:24.120000	00:00:24.330000	00:00:25.810000	-0.467286	52.2421	52.6484	0.406315
UnAmbiguouslyMapped_ds.cityparks	Simulated	Unambiguously mapping reads, "CParMed48"	Ounit and Lonardi, 2016	1200000	497.13	487.21	-0.0199545	00:00:23.850000	00:00:24.130000	00:00:28.570000	-0.404544	57.6257	58.0434	0.417694
UnAmbiguouslyMapped_ds.gut	Simulated	Unambiguously mapping reads, "Gut20"	Ounit and Lonardi, 2016	500000	43.15	42.02	-0.0261877	00:00:03.230000	00:00:23.230000	00:00:07.810000	-0.704837	0.725525	1.05288	0.327351
UnAmbiguouslyMapped_ds.hous1	Simulated	Unambiguously mapping reads, "Hou31"	Ounit and Lonardi, 2016	750000	27.98	39.66	0.417441	00:00:02.690000	00:00:24.820000	00:00:07.110000	-0.741549	0.286526	0.614948	0.328423
UnAmbiguouslyMapped_ds.hous2	Simulated	Unambiguously mapping reads, "Hou21"	Ounit and Lonardi, 2016	500000	24.51	39.76	0.622195	00:00:02.540000	00:00:24.040000	00:00:06.780000	-0.744921	0.239296	0.567802	0.328506
UnAmbiguouslyMapped_ds.nycsm	Simulated	Unambiguously mapping reads, "NYCSM20"	Rachid Ounit	500000	5.95	33.63	4.6521	00:00:02.500000	00:00:23.470000	00:00:06.410000	-0.753177	0.174435	0.502625	0.32819
UnAmbiguouslyMapped_ds.soil	Simulated	Unambiguously mapping reads, "Soi50"	Ounit and Lonardi, 2016	2500000	112.8	113.49	0.00611702	00:00:03.480000	00:00:22.560000	00:00:07.650000	-0.706221	1.47375	1.80297	0.329224
				1.47383e+06	410.494	421.66	0.0272009				-0.497215	39.4942	39.9981	0.503872	Average
				600000	373.88	389.86	0.042741				-0.575474	17.5675	17.9828	0.407745	Median
* shows the difference in walltime of krakenuniq (which includes report generation) versus the walltime of kraken + kraken-report
